# Supplementary material for: Sub-Millisecond Laser-Irradiation-Mediated Surface Restructure Boosts the CO Production Yield of Cobalt Oxide Supported Pd Nanoparticles
Source: Nanomaterials (Basel). 2023 Jun 5;13(11):1801. doi: 10.3390/nano13111801 (PMC10255247; doi:10.3390/nano13111801)
Supplement: Supplementary file 1 [file nanomaterials-13-01801-s001.zip]

Archive with 1 entries (1 files):
- nanomaterials-2424388-supplementary.pdf
